# Supplementary material for: Notch Signalling Plays a Role in Patterning the Ventral Mesoderm During Early Embryogenesis in Drosophila melanogaster
Source: Int J Mol Sci. 2026 Jan 27;27(3):1284. doi: 10.3390/ijms27031284 (PMC12898112; doi:10.3390/ijms27031284)
Supplement: Supplementary file 1 [file ijms-27-01284-s001.zip]

Archive with 1 entries (1 files):
- ijms-3922274-supplementary.pdf
